# Supplementary material for: Down-regulated GAS6 impairs synovial macrophage efferocytosis and promotes obesity-associated osteoarthritis
Source: eLife. 2023 May 5;12:e83069. doi: 10.7554/eLife.83069 (PMC10191622; doi:10.7554/eLife.83069)
Supplement: Figure 3—figure supplement 1—source data 1. [file elife-83069-fig3-figsupp1-data1.zip]

Archive with 1 entries (1 files):
- Figure 3- figure supplement 1-souce data 1.docx
