# Supplementary material for: Down-regulated GAS6 impairs synovial macrophage efferocytosis and promotes obesity-associated osteoarthritis
Source: eLife. 2023 May 5;12:e83069. doi: 10.7554/eLife.83069 (PMC10191622; doi:10.7554/eLife.83069)
Supplement: Figure 4—figure supplement 3—source data 1. [file elife-83069-fig4-figsupp3-data1.zip]

Archive with 4 entries (3 files):
- Figure 4-figure supplement 3 primary blots/
- Figure 4-figure supplement 3 primary blots/CD86.tif
- Figure 4-figure supplement 3 primary blots/GAPDH.tif
- Figure 4-figure supplement 3 primary blots/iNOS.tif
