# Supplementary material for: Down-regulated GAS6 impairs synovial macrophage efferocytosis and promotes obesity-associated osteoarthritis
Source: eLife. 2023 May 5;12:e83069. doi: 10.7554/eLife.83069 (PMC10191622; doi:10.7554/eLife.83069)
Supplement: Figure 5—figure supplement 1—source data 1. [file elife-83069-fig5-figsupp1-data1.zip]

Archive with 6 entries (5 files):
- Figure 5-Figure supplement 1 primary blots/
- Figure 5-Figure supplement 1 primary blots/COL2.tif
- Figure 5-Figure supplement 1 primary blots/GAPDH.tif
- Figure 5-Figure supplement 1 primary blots/MMP13.tif
- Figure 5-Figure supplement 1 primary blots/p16.tif
- Figure 5-Figure supplement 1 primary blots/p21.tif
